# Supplementary material for: Automatic Root Length Estimation from Images Acquired In Situ without Segmentation
Source: Plant Phenomics. 2024 Jan 12;6:0132. doi: 10.34133/plantphenomics.0132 (PMC10790720; doi:10.34133/plantphenomics.0132)
Supplement: Supplementary 1 — Figs. S1 and S2 Tables S1 to S4 [file plantphenomics.0132.f1.zip]

Archive with 1 entries (1 files):
- PlantPhenomics_D2300157f1.docx
